# Supplementary material for: Integrated Assessment of Potentially Toxic Elements (PTEs) Pollution in Agricultural Soils of North Gondar Zone, Ethiopia: Physicochemical Parameters, Pollution Levels, and Associated Health Risks
Source: Toxics. 2026 Jul 13;14(7):613. doi: 10.3390/toxics14070613 (PMC13431333; doi:10.3390/toxics14070613)
Supplement: Supplementary file 1 [file toxics-14-00613-s001.zip]

Archive with 1 entries (1 files):
- toxics-4398277-supplementary.pdf
